# Supplementary material for: Additions to the fauna and biology of stoneflies (Plecoptera) in Taizi River Basin, Liaoning, with seven new species records to China
Source: Biodivers Data J. 2022 Nov 11;10:e95120. doi: 10.3897/BDJ.10.e95120 (PMC9836428; doi:10.3897/BDJ.10.e95120)
Supplement: XML Treatment for Plecoptera [file BDJ.10.e95120-treatment1.xml]

<!DOCTYPE tp:taxon-treatment
  PUBLIC "-//TaxonX//DTD Taxonomic Treatment Publishing DTD v0 20100105//EN" "tax-treatment-NSO.dtd">
<tp:taxon-treatment xmlns:tp="http://www.plazi.org/taxpub"><tp:treatment-meta><mixed-citation publication-type="journal"><person-group><name><surname>Huo</surname><given-names>Qing-Bo</given-names></name><name><surname>Rehman</surname><given-names>Abdur</given-names></name><name><surname>Zhao</surname><given-names>Meng-Yuan</given-names></name><name><surname>Yang</surname><given-names>Yu-Ben</given-names></name><name><surname>Xiang</surname><given-names>Ya-Nan</given-names></name><name><surname>Du</surname><given-names>Yu-Zhou</given-names></name><name><surname>Wang</surname><given-names>Jian-Feng</given-names></name><name><surname>Murányi</surname><given-names>Dávid</given-names></name><name><surname>Teslenko</surname><given-names>Valentina A.</given-names></name></person-group><article-title>Additions to the fauna and biology of stoneflies (<tp:taxon-name><tp:taxon-name-part taxon-name-part-type="order">Plecoptera</tp:taxon-name-part></tp:taxon-name>) in Taizi River Basin, Liaoning, with seven new species records to China</article-title><source>Biodivers Data J</source><day>11</day><month>11</month><year>2022</year><volume>10</volume><pub-id pub-id-type="doi">10.3897/BDJ.10.e95120</pub-id></mixed-citation></tp:treatment-meta><tp:nomenclature><tp:taxon-name>
              <object-id xmlns:xlink="http://www.w3.org/1999/xlink" content-type="arpha" xlink:type="simple">BC9D39AC-0156-5035-B4FD-4AC3C0236FF6</object-id>
              <tp:taxon-name-part taxon-name-part-type="order">Plecoptera</tp:taxon-name-part>
            </tp:taxon-name></tp:nomenclature></tp:taxon-treatment>
